# Supplementary material for: Comparative genomics of the type VI secretion systems of Pantoea and Erwinia species reveals the presence of putative effector islands that may be translocated by the VgrG and Hcp proteins
Source: BMC Genomics. 2011 Nov 24;12:576. doi: 10.1186/1471-2164-12-576 (PMC3235180; doi:10.1186/1471-2164-12-576)
Supplement: Additional file 1 — Table S1 Non-conserved proteins encoded in the T6SS hcp and vgrG islands in Pantoea and Erwinia species. Table showing the Blast analysis of the proteins encoded in the Pantoea and Erwinia hcp and vgrG islands against the NCBI protein database [52], Conserved Domain Database using the CD-search server [58] and the Protein Database (PDB) using the Hhpred server [60,61]. For the BlastP analysis against the NCBI protein database, the highest informative Blast result outside of the Pantoea/Erwinia group was determined. The amino acid positions showing sequence identity, percentage amino acid (aa) identity, bit scores and BLAST E-values are shown. For the Blast analysis for conserved domains [58], the protein families and conserved orthologous groups are shown, as well as the bit scores and E-values. For the Hhpred analysis of the amino acid sequences for structural homology the Hhpred scores and E-values are shown. [file 1471-2164-12-576-S1.XLS]

## Sheet: Table S1
	Table S1 Non-conserved proteins encoded in the T6SS hcp and vgrG islands in Pantoea and Erwinia species
								BLAST-P analysis							Conserved domains (CDsearch)															Structural homology (Hhpred)										Homology to C-terminal extension in characterized evolved VgrG proteins
	Organism	T6SS locus	Hcp/VgrG	Locus_tag	Size	G+C%	Protein				Position	aa identity	Bit				Position	Bit				Position	Bit				Position	Bit		Protein database		Position	Hhpred		Protein database		Position	Hhpred				Size	Positions in	aa identity	Bit
			island		(aa)	of gene	name	Product	Organism	Locus tag	In protein	(%)	Score	e-value	Domain	Short name	in protein	Score	e-value	Domain	Short name	in protein	Score	e-value	Domain	Short name	in protein	Score	e-value	PDB #	Structural homologue	In protein	Score	e-value	PDB #	Structural homologue	In protein	Score	e-value	Organim	Locus_tag	(aa)	C-terminal	(%)	Score	e-value
	P. ananatis LMG20103	T6SS-1	vgrG	PANA_2349	147	52.8345	-	Hypothetical protein	Enterobacter hormaechei ATCC 49162	HMPREF9086_2695	1-144	0.65	202	3e-65	COG5435	COG5435	1-143	76.1	8.02e-19	Pfam08786	DUF1795	7-138	85.7	7.69e-23						1tu1_A	Hypothetical protein PA0094 (Pseudomonas aeruginosa PAO1)	5-147	243	1.3e-40
		T6SS-1	vgrG	PANA_2350	212	49.3711	-	Putative lipoprotein	Burkholderia sp. H160	BH160DRAFT_2033	13-106	0.34	63.9	7e-11																3n4i_B	Putative beta-lactamase inhibitory protein (Streptococcus mutans)	54-119	39.7	0.33
		T6SS-1	vgrG	PANA_2351	198	42.2559	-	Hypothetical protein ECL_01563	Enterobacter cloacae ATCC 13047	ECL_01563	1-156	0.49	171	3e-52
		T6SS-1	vgrG	PANA_2352	857	56.2038	VgrG	Type VI secretion system Vgr family protein	Enterobacter hormaechei ATCC 49162	HMPREF9086_2697	1-860	0.68	1221	0	TIGR03361	VI_Rhs_Vgr	6-524	656	0	Pfam04717	Gp5	370-464	88.8	6.28e-22						2p5z_X	Type VI secretion system component (Escherichia coli CFT073)	14-484	906	0	1wth_A	Tail-associated lysozyme protein Gp5 (Enterobacter phage T4)	377-624	87.6	6.8e-05
		T6SS-1	hcp	PANA_2362	134	34.5771	-	Hypothetical protein	Pectobacterium atrosepticum SCRI1043	ECA2175	1-132	0.41	112	4e-30	Pfam07007	DUF1311	25-127	64.8	3.63e-15	COG3755	COG3755	25-128	56.6	1.31e-11						3gi7_A	Secreted protein of unknown function DUF1311 (Pseudomonas putida KT2440)	25-127	161	5e-28
		T6SS-1	hcp	PANA_2363	292	40.411	-	EF hand domain-containing protein	Pectobacterium carotovorum PC1	PC1_4026	2-196	0.48	175	9e-52	Pfam01471	PG_binding_1	16-72	49.8	7.98e-09	Pfam01476	LysM	5-79	44.7	5.79e-06						3bkh_A	Cell wall degrading lysozyme (Pseudomonas phage phikz)	9-85	128	7.9e-14	1swy_A	Lysozyme (Enterobacteria phage T4)	13-152	125	2.1e-13	Vibrio cholerae TMA21	VCB_002278	1025	729-1022	0.41	169	8e-45
		T6SS-1	hcp	PANA_2364	161	49.8965	Hcp	Type VI secretion system secreted protein Hcp	Enterobacter cloacae ATCC 13047	ECL_01541	1-160	0.84	271	5e-92	COG3157	Hcp	1-138	85.4	4.94e-22	Pfam05638	DUF796	6-136	142	1.97e-44						1y12_A	Hemolysin-corregulation protein Pseudomonas aeruginosa PA01	1-160	339	0
		T6SS-3	-	PANA_4135	145	40.2299	-	Hypothetical protein	Yersinia pseudotuberculosis YPIII	YPK_0624	1-142	0.44	134	9e-39
		T6SS-3	-	PANA_4136	433	43.0331	-	S-type pyocin family protein	Escherichia coli 3030-1	EC30301_3278	4-106	0.58	136	3e-36																3few_X	Colicin S4 (Escherichia coli)	316-384	45.8	0.41	1cii_A	Colicin IA (Escherichia coli)	322-365	40.7	3.8
		T6SS-3	vgrG	PANA_4139	403	51.1166	-	Hypothetical protein	Enterobacter hormaechei ATCC 49162	HMPREF9086_2532	1-402	0.81	656	0																1zow_A	3-oxoacyl-[acyl-carrier-protein] synthase III (Escherichia coli)	102-391	45	0.36
		T6SS-3	vgrG	PANA_4140	163	38.6503	-	No blast hit
		T6SS-3	vgrG	PANA_4141	94	35.461	-	Hypothetical protein	Salmonella enterica Javiana str. GA_MM04042433	SeJ_A2596	16-93	0.46	81.3	5e-19
		T6SS-3	vgrG	PANA_4142	235	33.1915	-	Hypothetical protein	Salmonella enterica Typhi str. E00-7866	Salmoneentericaenterica_14360	17-215	0.31	97.4	3e-22
		T6SS-3	vgrG	PANA_4143	744	44.6685	-	Peptidase, M23 family	Klebsiella sp. MS 92-3	HMPREF9538_05689	1-523	0.78	877	0	Pfam01551	Peptidase_M23	42-159	42.6	1.9e-05	COG0739	NlpD	29-169	39.7	0.001695						2cjl_A	Chitinase G, secreted chitinase (Streptomyces coelicolor)	454-693	203	7.5e-23	2gu1_A	Zinc peptidase (Vibrio cholerae)	34-159	160	8.8e-16
		T6SS-3	vgrG	PANA_4144	784	60.2466	VgrG	Type VI secretion system Vgr family protein	Enterobacter hormaechei ATCC 49162	HMPREF9086_2697	1-766	0.86	1377	0	TIGR03361	VI_Rhs_Vgr	16-511	451	6.51e-152	Pfam04717	Gp5	407-483	62.3	1.39e-12	COG4253	COG4253	571-783	202	1.98e-59	2p5z_X	Type VI secretion system component (Escherichia coli CFT073)	1-487	880	0	1wth_A	Tail-associated lysozyme protein Gp5 (Enterobacter phage T4)	391-756	118	6.4e-09
		T6SS-3	hcp	PANA_4148	176	50.947	Hcp	Type VI secretion system secreted protein Hcp	Klebsiella sp. MS 92-3	HMPREF9538_05685	1-168	0.95	337	3e-118	COG3157	Hcp	14-172	155	3.42e-49	Pfam05638	DUF796	14-172	183	3.85e-60						1y12_A	Hemolysin-corregulation protein Pseudomonas aeruginosa PA01	1-161	299	0
	P. vagans C9-1	T6SS-1	hcp	Pvag_1030	87	36.7816	-	No blast hit
		T6SS-1	hcp	Pvag_1031	161	52.795	Hcp	Type VI secretion system secreted protein Hcp	Enterobacter cloacae ATCC 13047	ECL_01541	1-160	0.84	271	5e-92	COG3157	Hcp	1-138	88.8	2.22e-23	Pfam05638	DUF796	6-136	142	1.64e-44						1y12_A	Hemolysin-corregulation protein Pseudomonas aeruginosa PA01	1-160	350	0
		T6SS-1	hcp	Pvag_1032	331	45.5186	-	Hypothetical protein	Enterobacter cloacae NCTC 9394	ENC_07270	1-329	0.58	387	2e-132																3few_X	Colicin S4 (Escherichia coli)	67-330	60	0.0097	1rh1_A	Colicin B (Escherichia coli)	55-330	56	0.033
		T6SS-1	hcp	Pvag_1032B	112	36.4985	-	Hypothetical protein	Cronobacter sakazakii ATCC BAA-894	ESA_03929	16-112	0.39	87.4	1e-20
		T6SS-1	hcp	Pvag_1033	128	44.5312	-	Hypothetical protein	Enterobacter hormaechei ATCC 49162	HMPREF9086_2716	1-107	0.45	94	3e-23
		T6SS-1	hcp	Pvag_1034	153	40.305	-	Hypothetical protein	Pectobacterium atrosepticum SCRI1043	ECA2175	1-131	0.41	107	4e-28	Pfam07007	DUF1311	45-147	61.4	1.06e-13											3gi7_A	Secreted protein of unknown function DUF1311 (Pseudomonas putida KT2440)	15-147	165	2e-26
		T6SS-1	vgrG	Pvag_1044	739	61.0284	VgrG	Hypothetical protein	Cronobacter turicensis z3032	CTU_00910	18-716	0.69	996	0	TIGR03361	VI_Rhs_Vgr	4-522	644	0	Pfam04717	Gp5	368-462	87.3	2.09e-21						2p5z_X	Type VI secretion system component (Escherichia coli CFT073)	2-465	908	0	1wth_A	Tail-associated lysozyme protein Gp5 (Enterobacter phage T4)	371-662	135	9.4e-11
		T6SS-1	vgrG	Pvag_1045	263	37.6426	-	Hypothetical protein	Enterobacter cloacae ATCC 13047	ECL_01565	10-137	0.52	142	2e-37
		T6SS-1	vgrG	Pvag_1045B	238	36.2238	-	Hypothetical protein	Enterobacter cloacae ATCC 13047	ECL_01565	152-356	0.43	181	6e-53																3l4y_A	Maltase-glucoamylase, glycoside hydrolase family 31 (Homo sapiens)	4-145	37.5	0.13
		T6SS-1	vgrG	Pvag_1046	282	49.1726	-	Hypothetical protein	Enterobacter cloacae ATCC 13047	ECL_01564	3-184	0.26	78.6	5e-15																3n4i_B	Putative beta-lactamase inhibitory protein (Streptococcus mutans)	90-195	33.7	0.55
		T6SS-1	vgrG	Pvag_1047	126	51.8519	-	Protein of unknown function DUF1795	Enterobacter cloacae ATCC 13047	ECL_01566	1-123	0.67	167	4e-52	Pfam08786	DUF1795	1-117	67.6	4.07e-16	COG5435	COG5435	1-122	51.1	1.81e-09						1tu1_A	Hypothetical protein PA0094 (Pseudomonas aeruginosa PAO1)	5-122	183	2.4e-30
	P. agglomerans E325	T6SS-1	hcp	Pagg_1083	75	39.1111	-	No blast hit
		T6SS-1	hcp	Pagg_1084	161	52.795	Hcp	Type VI secretion system secreted protein Hcp	Enterobacter cloacae ATCC 13047	ECL_01541	1-160	0.99	322	2e-112	COG3157	Hcp	1-138	87.7	5.9e-23	Pfam05638	DUF796	2-136	140	5.93e-44						1y12_A	Hemolysin-corregulation protein Pseudomonas aeruginosa PA01	1-160	344	0
		T6SS-1	hcp	Pagg_1085	164	48.374	-	Cytoplasmic protein	Enterobacter cloacae ATCC 13047	ECL_01542	1-163	0.69	248	3e-83																1cv8_A	Stathopain, cysteine protease (Staphylococcus aureus)	18-141	34.2	0.15
		T6SS-1	hcp	Pagg_1086	124	46.2366	-	Hypothetical protein	Cronobacter turicensis z3032	CTU_00780	11-120	0.41	93.2	7e-23
		T6SS-1	hcp	Pagg_1087	107	38.3178	-	Hypothetical protein	Xenorhabdus bovienii SS-2004	XBJ1_0279	12-102	0.42	68.2	2e-13
		T6SS-1	hcp	Pagg_1088	133	36.5915	-	Hypothetical protein	Pectobacterium atrosepticum SCRI1043	ECA2175	1-132	0.35	98.2	1e-24	Pfam07007	DUF1311	24-126	59.1	5.94e-13	COG3755	COG3755	6-127	46.5	6.75e-18						3gi7_A	Secreted protein of unknown function DUF1311 (Pseudomonas putida KT2440)	16-132	163	2.3e-28
		T6SS-1	hcp	Pagg_1089	141	47.7541	-	Hypothetical protein	Pectobacterium atrosepticum SCRI1043	ECA2174	1-87	0.66	121	2e-33	Pfam07007	DUF1311	34-135	62.5	3.29e-14	COG3755	COG3755	15-138	53.1	3.31e-10						3gi7_A	Secreted protein of unknown function DUF1311 (Pseudomonas putida KT2440)	20-140	165	1e-27
		T6SS-1	vgrG	Pagg_1099	738	54.9232	VgrG1	Type VI secretion system Vgr family protein	Pectobacterium wasabiae WPP163	Pecwa_2447	1-735	0.84	1301	0	TIGR03361	VI_Rhs_Vgr	4-522	639	0	Pfam04717	Gp5	368-462	89.2	4.78e-22						2p5z_X	Type VI secretion system component (Escherichia coli CFT073)	3-465	915	0	1wth_A	Tail-associated lysozyme protein Gp5 (Enterobacter phage T4)	371-662	121	2.3e-09
		T6SS-1	vgrG	Pagg_1100	130	35.641	-	Hypothetical protein	Pectobacterium wasabiae WPP163	Pecwa_2446	1-125	0.68	190	2e-61
		T6SS-1	vgrG	Pagg_1101	847	50.5313	-	Protein of unknown function DUF2169	Pectobacterium wasabiae WPP163	Pecwa_2443	1-846	0.81	1427	0	Pfam00805	Pentapeptide repeat	529-819	109	1.82e-05	COG1357	COG1357	533-834	91.1	7.48e-21	Pfam09937	DUF2169	17-300	212	1.49e-62	3du1_X	Pentapeptide repeat protein (Cyanobacterium nostoc)	517-773	308	5.1e-35	2xty_A	Fluoroquinolone resistance pentapeptide repeat protein (Klebsiella pneumoniae)	532-733	261	6e-29
		T6SS-1	vgrG	Pagg_1102	357	48.366	-	Protein of unknown function DUF2169	Pectobacterium wasabiae WPP163	Pecwa_2443	1-356	0.78	555	0	Pfam00805	Pentapeptide repeat	44-331	55.7	0.000439	COG1357	COG1357	1-331	87.8	4.22e-09						3du1_X	Pentapeptide repeat protein (Cyanobacterium nostoc)	3-256	279	9.2e-37	2xty_A	Fluoroquinolone resistance pentapeptide repeat protein (Klebsiella pneumoniae)	31-236	235	4.8e-31
		T6SS-1	vgrG	Pagg_1103	202	51.6502	-	Hypothetical protein	Pectobacterium wasabiae WPP163	Pecwa_2441	1-201	0.86	369	2e-129	Pfam12059	DUF3540	17-201	180	4.38e-58
		T6SS-1	vgrG	Pagg_1104	131	50.6361	-	Hypothetical protein	Pectobacterium wasabiae WPP163	Pecwa_2440	1-130	0.97	252	1e-85
		T6SS-1	vgrG	Pagg_1105	845	56.2919	VgrG2	Type VI secretion system Vgr family protein	Pectobacterium wasabiae WPP163	Pecwa_2439	1-554	0.84	995	0	TIGR03361	VI_Rhs_Vgr	4-522	649	0	Pfam04717	Gp5	368-462	88.8	8.23e-22	Pfam09374	PG_binding_3	764-836	45	1.33e-06	2p5z_X	Type VI secretion system component (Escherichia coli CFT073)	2-465	907	0	2kbh_A	Cell wall degrading lysozyme (Pseudomonas phage phikz)	761-798	44.5	2.2
		T6SS-1	vgrG	Pagg_1106	238	34.41	-	Hypothetical protein	Enterobacter cloacae ATCC 13047	ECL_01565	152-356	0.41	176	4e-51																3n4i_B	Putative beta-lactamase inhibitory protein (Streptococcus mutans)	109-174	36.4	0.18
		T6SS-1	vgrG	Pagg_1107	266	49.4987	-	Hypothetical protein	Enterobacter cloacae ATCC 13047	ECL_01564	30-184	0.27	75.1	8e-14	Pfam08786	DUF1795	7-138	81.1	5.4e-21	COG5435	COG5435	1-143	71.1	6.77e-17						1tu1_A	Hypothetical protein PA0094 (Pseudomonas aeruginosa PAO1)	1-143	247	4e-41
		T6SS-1	vgrG	Pagg_1108	147	49.4331	-	Protein of unknown function DUF1795	Enterobacter hormaechei ATCC 49162	HMPREF9086_2695	1-144	0.63	194	3e-62
		T6SS-3	vgrG	Pagg_2191	387	48.9233	-	Hypothetical protein	Salmonella enterica arizonae 62:z4,z23:- RSK2980	SARI_02721	1-385	0.69	552	0
		T6SS-3	vgrG	Pagg_2192	89	45.3184	-	PAAR motif protein family protein	Yersinia mollaretii ATCC 43969	Ymoll0001_23050	1-88	0.83	148	1e-45	COG4104	COG4104	1-83	51.1	1.89e-10
		T6SS-3	vgrG	Pagg_2193	226	35.68	-	Hypothetical protein	Yersinia mollaretii ATCC 43969	Ymoll0001_31860	1-217	0.3	107	7e-26
		T6SS-3	vgrG	Pagg_2194	635	36.5354	-	Putative lytic enzyme	Acinetobacter calcoaceticus RUH2202	HMPREF0012_02474	1-492	0.34	236	2e-66	PRK06347	PRK06347	198-354	42.8	0.000209	COG0739	NlpD	311-380	41.7	0.000284	Pfam01476	LysM	312-355	62.8	2.59e-13	2y8p_A	Endo-type membrane-bound lytic murein transglycosylase (Escherichia coli)	52-212	181	1.1e-20	2gu1_A	Zinc peptidase (Vibrio cholerae)	309-401	104	9.9e-09
		T6SS-3	vgrG	Pagg_2195	180	38.7	-	Hypothetical protein	Acinetobacter calcoaceticus RUH2202	HMPREF0012_02475	33-161	0.31	46.6	0.0004
		T6SS-3	vgrG	Pagg_2196	879	52.1426	VgrG	Type VI secretion system Vgr family protein	Salmonella enterica arizonae 62:z4,z23:- RSK2980	SARI_02724	1-827	0.89	1547	0	TIGR03361	VI_Rhs_Vgr	23-518	300	8.18e-93	Pfam04717	Gp5	409-485	61.1	3.95e-12	COG4253	COG4253	577-820	163	3.37e-45	2p5z_X	Type VI secretion system component (Escherichia coli CFT073)	5-494	915	0	1wth_A	Tail-associated lysozyme protein Gp5 (Enterobacter phage T4)	398-764	102	1.4e-06
		T6SS-3	vgrG	Pagg_2197	70	45.24	-	Hypothetical protein	Salmonella enterica arizonae 62:z4,z23:- RSK2980	SARI_02725	1-69	0.77	109	4e-31
		T6SS-3	vgrG	Pagg_2198	124	41.24	-	Hypothetical protein	Salmonella enterica arizonae 62:z4,z23:- RSK2980	SARI_02726	36-154	0.59	144	7e-43
		T6SS-3	vgrG	Pagg_2199	154	41.56	-	Hypothetical protein	Salmonella enterica arizonae 62:z4,z23:- RSK2980	SARI_02726	3-146	0.4	112	8e-30
		T6SS-3	vgrG	Pagg_2200	158	42.1941	-	Zinc protease	Acinetobacter baumannii AB900	AbauAB_010100012633	39-206	0.28	79.7	2e-16																3c37_A	Zinc metalloprotease, M48 family (Geobacter sulfurreducens)	14-68	47.3	0.014	1eb6_A	Metalloproteinase (Aspergillus oryzae)	8-132	35.8	0.56	Burkholderia sp. 383	Bcep18194_C7612	1114	951-1075	0.43	101	5e-23
		T6SS-3	hcp	Pagg_2202	164	51.0163	Hcp	Type VI secretion system secreted protein Hcp	Enterobacter asburiae LF7a		1-163	0.99	334	3e-117	COG3157	Hcp	1-161	153	2.48e-48	Pfam05638	DUF796	2-160	127	1.08e-38						1y12_A	Hemolysin-corregulation protein Pseudomonas aeruginosa PA01	1-163	291	0
	Pantoea sp. At-9b	T6SS-3	vgrG	Pat9b_2500	138	54.5894	-	Protein of unknown function DUF1795	Cronobacter sakazakii ATCC BAA-894	ESA_03904	1-136	0.55	155	7e-47	Pfam08786	DUF1795	10-133	98.1	9.98e-28	COG5435	COG5435	5-135	72.2	1.67e-17						1tu1_A	Hypothetical protein PA0094 (Pseudomonas aeruginosa PAO1)	5-134	240	2e-41
		T6SS-3	vgrG	Pat9b_2501	641	59.0744	VgrG	Type VI secretion system Vgr family protein	Pectobacterium wasabiae WPP163	Pecwa_2439	1-594	0.78	972	0	TIGR03361	VI_Rhs_Vgr	4-518	411	4.31e-138	Pfam04717	Gp5	364-458	89.2	3.65e-22						2p5z_X	Type VI secretion system component (Escherichia coli CFT073)	2-461	904	0	1wth_A	Tail-associated lysozyme protein Gp5 (Enterobacter phage T4)	367-609	142	2e-12
		T6SS-3	vgrG	Pat9b_2511	115	36.4162	-	Hypothetical protein	Xenorhabdus bovienii SS-2004	XBJ1_0279	13-99	0.33	57.4	4e-09
		T6SS-3	vgrG	Pat9b_2512	132	42.9293	-	Hypothetical protein	Pectobacterium atrosepticum SCRI1043	ECA2175	25-132	0.44	108	1e-28	Pfam07007	DUF1311	24-125	62.5	2.16e-14	COG3755	COG3755	20-127	44.6	4.35e-07						3gi7_A	Secreted protein of unknown function DUF1311 (Pseudomonas putida KT2440)	5-132	165	1e-28
		T6SS-3	vgrG	Pat9b_2513	185	42.1622	-	Hypothetical protein	Dickeya dadantii Ech586	Dd586_3563	8-184	0.35	114	1e-29
		T6SS-3	vgrG	Pat9b_2514	138	35.0242	-	Hypothetical protein	Cronobacter sakazakii ATCC BAA-894	ESA_03929	29-128	0.41	89.7	2e-21
		T6SS-3	vgrG	Pat9b_2515	331	47.9355	-	Hypothetical protein	Enterobacter cloacae NCTC 9394	ENC_07270	1-304	0.6	393	5e-135																1rh1_A	Colicin B (Escherichia coli)	55-330	59	0.012	3few_X	Colicin S4 (Escherichia coli)	77-325	58.5	0.015
		T6SS-3	hcp	Pat9b_2516	161	46.5839	Hcp	Type VI secretion system secreted protein Hcp	Enterobacter cloacae ATCC 13047	ECL_01541	1-160	0.86	278	6e-95	COG3157	Hcp	1-161	91.5	1.79e-24	Pfam05638	DUF796	6-136	138	2.79e-43						1y12_A	Hemolysin-corregulation protein Pseudomonas aeruginosa PA01	1-160	344	0
	Pantoea sp. aB-valens	T6SS-1	hcp	PANABDRAFT_2444	56	33.3333	-	No blast hit
		T6SS-1	hcp	PANABDRAFT_2445	161	52.588	Hcp	Type VI secretion system secreted protein Hcp	Enterobacter cloacae ATCC 13047	ECL_01541	1-160	0.88	281	3e-96	COG3157	Hcp	1-138	88.4	3.01e-23	Pfam05638	DUF796	6-136	141	2.47e-44						1y12_A	Hemolysin-corregulation protein Pseudomonas aeruginosa PA01	1-160	346	0
		T6SS-1	hcp	PANABDRAFT_2446	306	43.7908	-	Hypothetical protein	Enterobacter cloacae NCTC 9394	ENC_07270	27-328	0.56	341	5e-115																1rh1_A	Colicin B (Escherichia coli)	55-330	62	0.0034	3few_X	Colicin S4 (Escherichia coli)	37-305	58.4	0.012
		T6SS-1	hcp	PANABDRAFT_2447	138	35.7488	-	Hypothetical protein	Enterobacter cloacae NCTC 9394	ENC_07280	26-136	0.36	77.4	2e-16
		T6SS-1	hcp	PANABDRAFT_2448	123	43.9024	-	Hypothetical protein	Enterobacter cloacae ATCC 13047	ECL_01543	3-107	0.46	93.6	3e-23
		T6SS-1	hcp	PANABDRAFT_2449	125	37.8667	-	Hypothetical protein	Xenorhabdus bovienii SS-2004	XBJ1_0279	1-121	0.35	70.5	4e-14
		T6SS-1	hcp	PANABDRAFT_2449B	132	37.5315	-	Hypothetical protein	Pectobacterium atrosepticum SCRI1043	ECA2175	14-132	0.39	101	5e-26	Pfam07007	DUF1311	26-127	66	1.03e-15											3gi7_A	Secreted protein of unknown function DUF1311 (Pseudomonas putida KT2440)	21-132	162	4e-28
		T6SS-1	hcp	PANABDRAFT_2450	133	49.6241	-	Hypothetical protein	Pectobacterium atrosepticum SCRI1043	ECA2174	1-87	0.64	116	6e-32	Pfam07007	DUF1311	26-127	66	1.03e-15											3gi7_A	Secreted protein of unknown function DUF1311 (Pseudomonas putida KT2440)	21-132	164	9.3e-26
		T6SS-1	vgrG	PANABDRAFT_2668	906	57.9838	VgrG	Type VI secretion system Vgr family protein	Pantoea vagans C9-1	ENC_07240	1-641	0.75	532	1e-146	TIGR03361	VI_Rhs_Vgr	352-505	303	1.39e-93	Pfam04717	Gp5	352-445	86.5	4.88e-21	COG4193	Glucosaminidase	733-871	58.5	1.82e-10	2p5z_X	Type VI secretion system component (Escherichia coli CFT073)	14-484	732	0	3fi7_A	Autolysin, N acetylglucosaminidase (Listeria monocytogenes)	720-871	157	4.5e-17
		T6SS-1	vgrG	PANABDRAFT_2669	187	44.385	-	Hypothetical protein	Enterobacter cloacae ATCC 13047	ECL_01564	9-180	0.32	124	2e-33																3n4i_B	Putative beta-lactamase inhibitory protein (Streptococcus mutans)	53-174	40.4	0.22
		T6SS-1	vgrG	PANABDRAFT_2670	121	41.5978	-	Hypothetical protein	Burkholderia ubonensis Bu	BuboB_29428	27-121	0.44	75.9	2e-16																2krs_A	Probable enterotoxin (Clostridium perfringens)	44-113	44.7	0.00053
		T6SS-1	vgrG	PANABDRAFT_2671	147	50.7937	-	Hypothetical protein	Enterobacter hormaechei ATCC 49162	HMPREF9086_2695	1-144	0.63	192	2e-61	COG5435	DUF1795	1-143	81.9	2.7e-21											1tu1_A	Hypothetical protein PA0094 (Pseudomonas aeruginosa PAO1)	5-147	247	4.5e-41
		T6SS-3	hcp	PANABDRAFT_3661	164	54.2683	Hcp	Type VI secretion system secreted protein Hcp	Enterobacter asburiae LF7a	Entas_1924	1-163	0.96	330	1e-115	COG3157	Hcp	1-163	157	6.46e-50	Pfam05638	DUF796	2-160	188	3.27e-62						1y12_A	Hemolysin-corregulation protein (Pseudomonas aeruginosa PA01)	1-158	290	0
		T6SS-3	vgrG	PANABDRAFT_3663	793	57.9655	VgrG	Type VI secretion system Vgr family protein	Enterobacter asburiae LF7a	Entas_1925	1-790	0.87	1437	0	TIGR03361	VI_Rhs_Vgr	16-511	441	6.19e-148	Pfam04717	Gp5	406-482	67.7	1.59e-14	COG4253	COG4253	571-786	147	6.95e-40	2p5z_X	Type VI secretion system component (Escherichia coli CFT073)	1-487	890	0	1wth_A	Tail-associated lysozyme protein Gp5 (Enterobacter phage T4)	391-697	99	2e-06
		T6SS-3	vgrG	PANABDRAFT_3664	262	50.3817	-	Hypothetical protein	Enterobacter asburiae LF7a	Entas_1927	1-261	0.89	486	3e-174
		T6SS-3	vgrG	PANABDRAFT_3665	178	55.4307	-	Hypothetical protein	Enterobacter asburiae LF7a	Entas_1930	1-177	0.85	267	5e-90	Pfam11745	DUF3304	14-149	97.8	4.02e-27
		T6SS-3	vgrG	PANABDRAFT_3666	42	54.7619	-	Hypothetical protein	Enterobacter asburiae LF7a	Entas_1929	1-40	0.83	74.3	8e-18
		T6SS-3	vgrG	PANABDRAFT_3667	112	54.7619	-	Hypothetical protein	Enterobacter asburiae LF7a	Entas_1928	1-111	0.84	144	1e-42	Pfam11745	DUF3304	14-88	65	2.81e-15
		T6SS-3	vgrG	PANABDRAFT_3669	178	54.6816	-	Hypothetical protein	Enterobacter asburiae LF7a	Entas_1928	112-176	0.94	132	4e-39	Pfam11745	DUF3304	1-37	51.9	6.75e-11
		T6SS-3	vgrG	PANABDRAFT_3670	42	53.9683	-	Hypothetical protein	Enterobacter asburiae LF7a	Entas_1929	1-40	0.85	75.5	3e-18
		T6SS-3	vgrG	PANABDRAFT_3671	177	53.8606	-	Hypothetical protein	Enterobacter asburiae LF7a	Entas_1934	1-176	0.88	291	1e-99	Pfam11745	DUF3304	14-148	121	2.02e-36
		T6SS-3	vgrG	PANABDRAFT_3672	819	56.2068	-	Protein of unknown function DUF2235	Enterobacter asburiae LF7a	Entas_1935	1-815	0.87	1474	0	Pfam09994	DUF2235	63-411	136	5.65e-36											2cb9_A	Fengycin synthetase (Bacillus subtilis)	240-376	48.3	0.21
		T6SS-3	vgrG	PANABDRAFT_3673	47	56.0284	-	Hypothetical protein	Enterobacter asburiae LF7a	Entas_1929	1-42	0.83	79	2e-19
		T6SS-3	vgrG	PANABDRAFT_3674	177	54.049	-	Hypothetical protein	Enterobacter asburiae LF7a	Entas_1934	1-176	0.88	291	1e-99	Pfam11745	DUF3304	14-148	117	1.56e-34
		T6SS-3	vgrG	PANABDRAFT_3675	177	54.9906	-	Hypothetical protein	Enterobacter asburiae LF7a	Entas_1934	1-176	0.85	276	1e-93	Pfam11745	DUF3304	14-148	108	2.66e-31
		T6SS-3	vgrG	PANABDRAFT_3676	816	56.5359	-	Protein of unknown function DUF2235	Enterobacter asburiae LF7a	Entas_1935	1-815	0.87	1410	0	Pfam09994	DUF2235	63-408	165	1.79e-07											2cb9_A	Fengycin synthetase (Bacillus subtilis)	184-375	47.2	0.3
		T6SS-3	vgrG	PANABDRAFT_3677	86	55.4264	-	PAAR repeat-containing protein	Enterobacter asburiae LF7a	Entas_1936	1-85	0.98	168	7e-54	COG4104	COG4104	4-84	52.6	4.96e-11
		T6SS-3	vgrG	PANABDRAFT_3678	380	56.4035	-	Hypothetical protein	Enterobacter asburiae LF7a	Entas_1937	13-352	0.89	577	0
		T6SS-3	-	PANABDRAFT_3681	78	58.547	-	CDP-diacylglycerol-glycerol-3-phosphate 3-phosphatidyltransferase	Agrobacterium radiobacter K84	Arad_3660	4-55	0.51	57.4	4e-09
		T6SS-3	-	PANABDRAFT_3686	157	52.6539	-	Hypothetical protein	Enterobacter asburiae LF7a	Entas_1944	1-156	0.68	207	4e-67
		T6SS-4	hcp	PANABDRAFT_0749	165	42.2222	Hcp	Hypothetical protein	Rahnella sp. Y9602	Rahaq_4919	6-163	0.49	169	7e-52	COG3157	Hcp	4-149	41.8	1.26e-05	Pfam05638	DUF796	4-149	76.4	5.43e-19						1y12_A	Hemolysin-corregulation protein Pseudomonas aeruginosa PA01	2-163	342	0
		T6SS-4	vgrG	PANABDRAFT_0753	663	51.8351	VgrG	Type VI secretion system Vgr family protein	Rahnella sp. Y9602	Rahaq_4923	6-637	0.59	793	0	TIGR03361	VI_Rhs_Vgr	20-520	438	4.87e-148	Pfam04717	Gp5	357-444	73	1.85e-16						2p5z_X	Type VI secretion system component (Escherichia coli CFT073)	2-454	868	0	1wth_A	Tail-associated lysozyme protein Gp5 (Enterobacter phage T4)	360-648	159	6e-14
		T6SS-4	vgrG	PANABDRAFT_0754	171	53.2164	-	Hypothetical protein	Rahnella sp. Y9602	Rahaq_4924	4-164	0.42	121	8e-33
		T6SS-4	vgrG	PANABDRAFT_0755	101	59.736	-	PAAR repeat-containing protein	Rahnella sp. Y9602	Rahaq_4925	1-99	0.83	159	1e-49	COG4104	COG4104	6-100	45.7	3.37e-08
	E. amylovora CFBP1430	T6SS-1	vgrG	EAMY_2999	121	59.3407	-	Hypothetical protein	Cronobacter sakazakii ATCC BAA-894	ESA_03904	5-118	0.52	131	6e-38	Pfam08786	DUF1795	11-121	84.6	1.14702e-22	COG5435	COG5435	4-121	54.1	1.01335e-10						1tu1_A	Hypothetical protein PA0094 (Pseudomonas aeruginosa PAO1)	5-124	224	2.6e-38
		T6SS-1	vgrG	EAMY_3000	645	64.3411	VgrG2	Type VI secretion system Vgr family protein	Cronobacter sakazakii ATCC BAA-894	ESA_03905	8-635	0.7	954	0	TIGR03361	VI_Rhs_Vgr	4-520	632	0	Pfam04717	Gp5	366-460	91.1	9.04038e-23						2p5z_X	Type VI secretion system component (Escherichia coli CFT073)	2-465	902	0	1wth_A	Tail-associated lysozyme protein Gp5 (Enterobacter phage T4)	368-643	134	1.7e-11
		T6SS-1	vgrG	EAMY_3001	356	47.3783	-	Hypothetical protein	Prevotella oris F0302	HMPREF0971_00229	1-321	0.33	212	3e-63
		T6SS-1	vgrG	EAMY_3002	356	54.1199	-	Flagellar L-ring protein precursor	Prevotella oris F0302	HMPREF0971_00227	1-321	0.32	119	6e-28	COG4104	COG4104	11-73	39.1	0.000164	Pfam05488	PAAR_motif	19-43	38.6	4.69e-05
		T6SS-1	vgrG	EAMY_3003	655	62.2901	VgrG1	Type VI secretion system Vgr family protein	Pectobacterium wasabiae WPP163	Pecwa_2439	8-651	0.71	885	0	TIGR03361	VI_Rhs_Vgr	4-520	629	0	Pfam04717	Gp5	366-460	92.3	3.5491e-23						2p5z_X	Type VI secretion system component (Escherichia coli CFT073)	2-463	909	0	1wth_A	Tail-associated lysozyme protein Gp5 (Enterobacter phage T4)	369-654	155	7.8e-14
		T6SS-1	hcp	EAMY_3014	123	45.5285	-	Hypothetical protein	Cronobacter sakazakii ATCC BAA-894	ESA_03933	1-123	0.64	158	7e-49
		T6SS-1	hcp	EAMY_3015	136	40.1961	-	Hypothetical protein	Pectobacterium atrosepticum SCRI1043	ECA2175	18-128	0.37	104	5e-27	Pfam07007	DUF1311	27-129	52.5	2.25e-10	COG3755	COG3755	3-131	50	3.38489e-09						3gi7_A	Secreted protein of unknown function DUF1311 (Pseudomonas putida KT2440)	19-134	161	1.7e-27
		T6SS-1	hcp	EAMY_3017	123	43.6314	-	Hypothetical protein	Cronobacter sakazakii ATCC BAA-894	ESA_03933	1-123	0.64	159	2e-49
		T6SS-1	hcp	EAMY_3018	160	42.2917	-	Hypothetical protein	Vibrio rotiferianus DAT722	VrotD_11211	1-160	0.51	162	2e-49																1cv8_A	Stathopain, cysteine protease (Staphylococcus aureus)	87-157	34.2	0.14
		T6SS-1	hcp	EAMY_3019	161	51.1387	Hcp	Type VI secretion system secreted protein Hcp	Enterobacter cloacae NCTC 9394	ENC_07260	1-160	0.84	270	8e-92	COG3157	Hcp	1-161	95.8	4.36297e-26	Pfam05638	DUF796	2-160	140	8.08584e-44						1y12_A	Hemolysin-corregulation protein Pseudomonas aeruginosa PA01	1-162	339	0
		T6SS-3	vgrG	EAMY_3204	297	57.9125	VgrG4	Type VI secretion system Vgr family protein	Escherichia coli STEC_MHI813	ECSTECMHI813_3292	450-714	0.66	352	2e-111	TIGR03361	VI_Rhs_Vgr	26-77	43.6166	3.25973e-05	COG4253	COG4253	179-281	80.7	5.05e-18						1wth_A	Tail-associated lysozyme protein Gp5 (Enterobacter phage T4)	38-294	63.1	0.003
		T6SS-3	vgrG	EAMY_3205	105	36.8254	-	No blast hit
		T6SS-3	vgrG	EAMY_3206	195	42.735	VgrG3	Type VI secretion system Vgr family protein	Escherichia coli STEC_MHI813	ECSTECMHI813_3292	1-71	0.6	90.5	1e-18	TIGR03361	VI_Rhs_Vgr	20-73	40.6	9.95e-05											2p5z_X	Type VI secretion system component (Escherichia coli CFT073)	5-99	134	8.7e-15
		T6SS-3	vgrG	EAMY_3208	248	34.2742	-	Hypothetical protein	Cronobacter turicensis z3032	CTU_19620	1-247	0.46	226	1e-71
		T6SS-3	vgrG	EAMY_3208B	180	37.7079	-	Hypothetical protein	Cronobacter turicensis z3032	CTU_19610	28-209	0.56	209	1e-66
		T6SS-3	vgrG	EAMY_3208C	200	40.0668	-	Hypothetical protein	Cronobacter turicensis z3032	CTU_19600	157-321	0.64	228	4e-72
		T6SS-3	vgrG	EAMY_3209	261	42.2733	-	Hypothetical protein	Cronobacter turicensis z3032	CTU_19600	1-172	0.69	253	8e-81																3kpt_A	Collagen adhesion protein (Bacillus cereus)	33-95	32.7	4.4	3qva_A	Transerytrhin-like hydrolase (Klebsiella pneumoniae)	35-101	39.1	0.25
		T6SS-3	vgrG	EAMY_3210	185	44.1441	-	Hypothetical protein	Cronobacter turicensis z3032	CTU_19580	1-182	0.58	223	1e-72
		T6SS-3	vgrG	EAMY_3211	771	61.176	VgrG2	Type VI secretion system Vgr family protein	Escherichia coli STEC_MHI813	ECSTECMHI813_3292	1-742	0.71	1098	0	TIGR03361	VI_Rhs_Vgr	9-533	222	2.25e-64	Pfam04717	Gp5	385-465	57.3	8.6158e-11	COG4253	COG4253	602-745	110	7.3e-27	2p5z_X	Type VI secretion system component (Escherichia coli CFT073)	6-484	882	0	1wth_A	Tail-associated lysozyme protein Gp5 (Enterobacter phage T4)	374-736	121	4.5e-09
		T6SS-3	vgrG	EAMY_3217	403	54.0116	-	Hypothetical protein	Yersinia kristensenii ATCC 33638	Ykris0001_27380	1-391	0.76	613	0																1zow_A	3-oxoacyl-[acyl-carrier-protein] synthase III (Escherichia coli)	103-389	45.7	0.33
		T6SS-3	vgrG	EAMY_3218	90	50	-	PAAR repeat-containing protein	Yersinia kristensenii ATCC 33638	Ykris0001_27390	1-88	0.73	129	4e-38	COG4104	COG4104	4-89	57.7	6.78888e-13
		T6SS-3	vgrG	EAMY_3219	180	43.5185	-	EF hand domain-containing protein	Dickeya dadantii 3937	Dda3937_03232	20-121	0.45	83.2	3e-16																3nyy_A	Glycine-glycine endopeptidase LytM (Ruminococcus gnavus)	37-111	48.1	0.015	2gu1_A	Zinc peptidase (Vibrio cholerae)	32-99	43.3	0.1
		T6SS-3	vgrG	EAMY_3220	786	56.4461	VgrG1	Type VI secretion system Vgr family protein	Yersinia kristensenii ATCC 33638	Ykris0001_27470	14-778	0.81	1305	0	TIGR03361	VI_Rhs_Vgr	23-509	335	6.46678e-107	Pfam04717	Gp5	398-482	65	1.69054e-13	COG4253	COG4253	609-783	163.5	3.26102e-47	2p5z_X	Type VI secretion system component (Escherichia coli CFT073)	14-485	890	0	1wth_A	Tail-associated lysozyme protein Gp5 (Enterobacter phage T4)	403-753	118	8.6e-09
		T6SS-3	vgrG	EAMY_3221	70	42.8571	-	Putative secreted protein Rahaq_4590	Rahnella sp. Y9602	Rahaq_4590	92-150	0.42	48.5	8e-06
		T6SS-3	hcp	EAMY_3223	164	48.9837	Hcp	Type VI secretion system secreted protein Hcp	Rahnella sp. Y9602	Rahaq_4568	1-163	0.87	302	2e-104	COG3157	Hcp	1-161	150	2.23e-47	Pfam05638	DUF796	2-160	184	1.22671e-60						1y12_A	Hemolysin-corregulation protein Pseudomonas aeruginosa PA01	1-158	340	0
	E. tasmaniensis Et1/99	T6SS-1	hcp	ETA_06190	92	49.2754	-	No blast hit
		T6SS-1	hcp	ETA_06200	161	52.1739	Hcp	Type VI secretion system secreted protein Hcp	Enterobacter cloacae ATCC 13047	ECL_01541	24-183	0.84	270	5e-92	COG3157	Hcp	1-161	97	1.57e-26	Pfam05638	DUF796	6-136	141.923	1.29627e-44						1y12_A	Hemolysin-corregulation protein Pseudomonas aeruginosa PA01	1-160	342	0
		T6SS-1	hcp	ETA_06210	160	42.7083	-	Cytoplasmic protein	Vibrio sp. DAT722	VrotD_11211	1-158	0.51	162	4e-49																1cv8_A	Stathopain, cysteine protease (Staphylococcus aureus)	87-156	29.8	7.8
		T6SS-1	hcp	ETA_06220	123	45.2575	-	Hypothetical protein	Cronobacter sakazakii ATCC BAA-894	ESA_03933	14-121	0.69	155	7e-48
		T6SS-1	hcp	ETA_06230	136	45.3431	-	Hypothetical protein	Cronobacter sakazakii ATCC BAA-894	ESA_03933	4-121	0.62	147	4e-44
		T6SS-1	hcp	ETA_06240	180	41.1111	-	Zinc protease	Acinetobacter baumannii AB900	AbauAB_010100012633	8-154	0.32	83.2	2e-17																3c37_A	Zinc metalloprotease, M48 family (Geobacter sulfurreducens)	31-88	51.3	0.0048	3b34_A	Thermolysin protease (Escherichia coli)	12-87	46.4	0.34	Burkholderia sp. 383	Bcep18194_C7612	1114	942-1075	0.46	120	4e-29
		T6SS-1	hcp	ETA_06250	136	51.7157	-	No blast hit
		T6SS-1	-	ETA_06330	243	42.3868	-	Hypothetical protein	Photorhabdus luminescens subsp. laumondii TTO1	Plu3156	12-231	0.48	214	5e-67
		T6SS-1	-	ETA_06340	107	34.5794	-	No blast hit
		T6SS-1	vgrG	ETA_06370	875	57.4095	VgrG1	Type VI secretion system Vgr family protein	Enterobacter hormaechei ATCC 49162	HMPREF9086_2697	1-642	0.74	1022	0	TIGR03361	VI_Rhs_Vgr	4-520	620	0	Pfam04717	Gp5	366-460	92.7	2.97e-23						2p5z_X	Type VI secretion system component (Escherichia coli CFT073)	2-463	916	0	1chk_A	Endochitosanase (Streptomyces sp. N174)	691-868	190	7.4e-20
		T6SS-1	vgrG	ETA_06380	126	42.8571	-	Protein of unknown function DUF1311	Allochromatium vinosum DSM 180	Alvin_3182	1-122	0.38	98.6	5e-25	Pfam07007	DUF1311	34-122	78.7	8.66108e-21	COG3755	COG3755	41-121	70	5.5e-17						3gi7_A	Secreted protein of unknown function DUF1311 (Pseudomonas putida KT2440)	34-122	148	6.3e-26
		T6SS-1	vgrG	ETA_06390	226	40.2655	-	Hypothetical protein	Cronobacter turicensis z3032	CTU_01070	1-114	0.43	114	4e-30																3l4y_A	Maltase-glucoamylase, glycoside hydrolase family 31 (Homo sapiens)	47-145	40.9	0.37
		T6SS-1	vgrG	ETA_06400	131	36.8957	-	Hypothetical protein	Kingella denitrificans ATCC 33394	HMPREF9098_0937	10-125	0.33	68.6	2e-13
		T6SS-1	vgrG	ETA_06410	714	59.6639	VgrG2	Type VI secretion system Vgr family protein	Pectobacterium wasabiae WPP163	Pecwa_2349	1-712	0.78	1193	0	TIGR03361	VI_Rhs_Vgr	4-520	627	0	Pfam04717	Gp5	366-580	92.3	0.00276						2p5z_X	Type VI secretion system component (Escherichia coli CFT073)	3-463	922	0	1wth_A	Tail-associated lysozyme protein Gp5 (Enterobacter phage T4)	369-697	183	1.4e-16
		T6SS-1	vgrG	ETA_06420	385	55.5844	-	Protein of unknown function DUF2169	Cronobacter sakazakii ATCC BAA-894	ESA_03916	1-366	0.63	503	8e-177	Pfam09937	DUF2169	19-325	214	1.95852e-67	COG5351	COG5351	6-325	185	1.99e-55
		T6SS-1	vgrG	ETA_06430	418	53.0303	-	Putative phospholipase	Vibrio cholerae HE48	VCHE48_2681	72-293	0.4	134	5e-33																3g7n_A	Lipase (Penicillium expansum)	158-361	158	3e-17	1uwc_A	Feruloylesterase; Xylan degradation (Aspergillus niger)	161-350	154	2e-16	Burkholderia glumae BGR1	Bglu_2g02560	996	730-991	0.42	168	8e-43
		T6SS-1	vgrG	ETA_06440	226	46.1652	-	Ankyrin Pecwa_2436	Pectobacterium wasabiae WPP163	Pecwa_2436	30-253	0.51	236	8e-76	COG0666	Arp	6-173	42.2	3.53e-05											3d9h_A	Ankyrin repeat protein (Homo sapiens)	12-216	241	6.3e-37
		T6SS-1	vgrG	ETA_06450	143	44.7552	-	No blast hit
	E. pyrifoliae DSM12163T	T6SS-1	hcp	EPYR_00654	70	44.2857	-	No blast hit
		T6SS-1	hcp	EPYR_00655	161	51.7598	Hcp	Type VI secretion system secreted protein Hcp	Enterobacter cloacae NCTC 9394	ENC_07260	1-160	0.84	269	2e-91	COG3157	Hcp	1-160	95.4	5.22e-26	Pfam05638	DUF796	6-136	138	2.79e-43						1y12_A	Hemolysin-corregulation protein Pseudomonas aeruginosa PA01	1-160	354	0	1y12_A	Hemolysin-corregulation protein Pseudomonas aeruginosa PA01	1-160	354	0
		T6SS-1	hcp	EPYR_00655B	147	34.3891	-	Hypothetical protein	Pectobacterium wasabiae WPP163	Pecwa_2458	1-147	0.58	171	3e-53
		T6SS-1	hcp	EPYR_00656	246	40.5149	-	Hypothetical protein	Pectobacterium wasabiae WPP163	Pecwa_2457	26-219	0.33	110	5e-27																2krs_A	Probable enterotoxin (Clostridium perfringens)	171-245	89	3e-11	2kq8_A	Cell wall hydrolase (Bacillus thuringiensis)	170-244	92	5.1e-12
		T6SS-1	hcp	EPYR_00657	251	43.4263	-	Hypothetical protein	Burkholderia sp. 383	Bcep18194_C7625	162-244	0.42	66.2	7e-10	Pfam07007	DUF1311	164-244	46	3.3052e-07	COG4461	LprI	151-246	65.4	1.82e-13						3gi7_A	Secreted protein of unknown function DUF1311 (Pseudomonas putida KT2440)	156-250	148	3.3e-20	3gi7_A	Secreted protein of unknown function DUF1311 (Pseudomonas putida KT2440)	156-250	148	3.3e-20
		T6SS-1	hcp	EPYR_00658	266	40.4255	-	Hypothetical protein	Roseobacter sp. AzwK-3b	RAZWK3B_09826	169-260	0.41	76.6	5e-15	Pfam07007	DUF1311	178-260	59.8	3.65387e-12	COG4461	LprI	172-263	61.6	6.11e-12						3gi7_A	Secreted protein of unknown function DUF1311 (Pseudomonas putida KT2440)	171-265	150	2.7e-20	3gi7_A	Secreted protein of unknown function DUF1311 (Pseudomonas putida KT2440)	171-265	150	2.7e-20
		T6SS-1	hcp	EPYR_00659	134	40.5473	-	Hypothetical protein	Pectobacterium atrosepticum SCRI1043	ECA_2175	1-131	0.4	114	6e-31	Pfam07007	DUF1311	25-127	51.3	5.58917e-10	COG3755	COG3755	19-129	47.7	2.46e-08						3gi7_A	Secreted protein of unknown function DUF1311 (Pseudomonas putida KT2440)	25-127	164	4.6e-28	3gi7_A	Secreted protein of unknown function DUF1311 (Pseudomonas putida KT2440)	25-127	164	4.6e-28
		T6SS-1	-	EPYR_00667	249	42.4364	-	Hypothetical protein	Photorhabdus luminescens subsp. laumondii TTO1	Plu3156	12-246	0.48	240	3e-77
		T6SS-1	-	EPYR_00668	107	32.7103	-	No blast hit
		T6SS-1	vgrG	EPYR_00671	654	59.1743	VgrG1	Type VI secretion system Vgr family protein	Cronobacter sakazakii ATCC BAA-894	ESA_03917	4-675	0.62	870	0	TIGR03361	VI_Rhs_Vgr	4-519	619	0	Pfam04717	Gp5	366-460	91.5	6.46594e-23						2p5z_X	Type VI secretion system component (Escherichia coli CFT073)	1-462	898	0	1wth_A	Tail-associated lysozyme protein Gp5 (Enterobacter phage T4)	367-653	162	3.7e-15
		T6SS-1	vgrG	EPYR_00672	356	53.1835	-	Hypothetical protein	Prevotella oris F0302	HMPREF0971_00227	1-355	0.34	138	5e-35	COG4104	COG4104	1-173	40.3	5.62e-05	Pfam05488	PAAR_motif	19-43	41.7	4.13957e-06
		T6SS-1	vgrG	EPYR_00672B	144	37.1824	-	Hypothetical protein	Enterobacter hormaechei ATCC 49162	HMPREF9086_2699	11-148	0.43	119	2e-32
		T6SS-1	vgrG	EPYR_00673	359	48.2823	-	Hypothetical protein	Prevotella oris F0302	HMPREF0971_00229	10-358	0.36	226	4e-69																1tu1_A	Hypothetical protein PA0094 (Pseudomonas aeruginosa PAO1)	195-274	20.1	350
		T6SS-1	vgrG	EPYR_00674	643	61.0679	VgrG2	Type VI secretion system Vgr family protein	Enterobacter cloacae NCTC 9394	ENC_07420	1-635	0.73	994	0	TIGR03361	VI_Rhs_Vgr	4-520	625	0	Pfam04717	Gp5	366-460	90.4	1.52558e-22						2p5z_X	Type VI secretion system component (Escherichia coli CFT073)	2-463	905	0	1wth_A	Tail-associated lysozyme protein Gp5 (Enterobacter phage T4)	369-635	142	1.7e-12
		T6SS-1	vgrG	EPYR_00675	229	42.3581	-	Putative phage lysozyme	Edwardsiella tarda FL6-60	ETAF_ple052	60-217	0.32	67.4	3e-11	Pfam05838	DUF847	60-146	74.2	6.42812e-18	Pfam09374	PG_binding_3	148-220	47	6.78692e-08						3bkh_A	Cell wall degrading lysozyme (Pseudomonas phage phikz)	109-201	42.6	0.28
		T6SS-1	vgrG	EPYR_00676	238	40.1961	-	Hypothetical protein	Enterobacter cloacae ATCC 13047	ECL_01565	25-237	0.42	192	3e-57																3l4y_A	Maltase-glucoamylase, glycoside hydrolase family 31 (Homo sapiens)	60-161	40.8	0.42
		T6SS-1	vgrG	EPYR_00677	138	35.2657	-	Hypothetical protein	Kingella denitrificans ATCC 33394	HMPREF9098_0937	18-132	0.32	67.4	1e-12
		T6SS-1	vgrG	EPYR_00678	267	39.0762	-	Hypothetical protein	Enterobacter cloacae ATCC 13047	ECL_01565	26-253	0.44	161	3e-32
		T6SS-1	vgrG	EPYR_00679	78	36.7521	-	Hypothetical protein	Chromobacterium violaceum ATCC 12472	CV_4287	19-76	0.48	64.3	3e-12	Pfam07007	DUF1311	34-76	34.8	0.000253											3gi7_A	Secreted protein of unknown function DUF1311 (Pseudomonas putida KT2440)	34-78	51.5	5.2e-06	3gi7_A	Secreted protein of unknown function DUF1311 (Pseudomonas putida KT2440)	34-78	51.5	5.2e-06
	E. billingiae Eb661	T6SS-1	hcp	EbC_05850	161	44.0994	Hcp	Type VI secretion system secreted protein Hcp	Enterobacter aerogenes KCTC 2190	EAE_19400	1-160	0.87	280	6e-96	COG3157	Hcp	1-138	83	4.17e-21	Pfam05638	DUF796	6-136	136	3.35927e-42						1y12_A	Hemolysin-corregulation protein (Pseudomonas aeruginosa PA01)	1-160	354	0	1y12_A	Hemolysin-corregulation protein (Pseudomonas aeruginosa PA01)	1-160	354	0
		T6SS-1	hcp	EbC_05851	281	41.7062	-	Endolysin	Pseudomonas phage PaP1	PaP1_gp072	1-183	0.46	163	2e-47	Pfam01471	PG_binding_1	16-72	33.3	0.00561	Pfam11860	DUF3380	113-275	211	3.1e-69						3bkh_A	Cell wall degrading lysozyme (Pseudomonas phage phikz)	8-130	129	4.4e-14	2y8p_A	Endo-type lytic murein transglycosylase (Escherichia coli)	104-279	62.2	0.00018	Vibrio cholerae CT 5369-93	VIH_000452	432	255-428	0.49	163	8e-45
		T6SS-1	hcp	EbC_05852	183	39.8182	-	Hypothetical protein	Dickeya dadantii Ech586	Dd586_3563	6-179	26	65.9	5e-11
		T6SS-1	hcp	EbC_05853	112	36.2018	-	Hypothetical protein	Roseobacter sp. AzwK-3b	RAZWK3B_09826	19-111	0.37	78.2	2e-15	Pfam07007	DUF1311	26-105	52.9	7.41047e-11	COG4461	LprI	11-111	60.8	4.16e-13						3gi7_A	Secreted protein of unknown function DUF1311 (Pseudomonas putida KT2440)	26-105	79.9	6e-11	3gi7_A	Secreted protein of unknown function DUF1311 (Pseudomonas putida KT2440)	26-105	79.9	6e-11
		T6SS-1	hcp	EbC_05854	123	35.9459	-	Hypothetical protein	Vibrio furnissii CIP 102972	VFA_003413	1-117	0.33	69.7	8e-14
		T6SS-1	hcp	EbC_05860	134	41.0448	-	Hypothetical protein	Pectobacterium atrosepticum SCRI1043	ECA2175	1-132	0.43	110	2e-29	Pfam07007	DUF1311	25-126	60.2	2.23004e-13	COG3755	COG3755	5-130	47.7	2.96e-08						3gi7_A	Secreted protein of unknown function DUF1311 (Pseudomonas putida KT2440)	1-90	139	3.7e-23	3gi7_A	Secreted protein of unknown function DUF1311 (Pseudomonas putida KT2440)	1-90	139	3.7e-23
		T6SS-1	hcp	EbC_05870	122	43.1694	-	Hypothetical protein	Citrobacter youngae ATCC 2922	CIT292_10948	2-115	0.48	109	2e-29
		T6SS-1	vgrG	EbC_05970	642	59.6054	VgrG	Type VI secretion system Vgr family protein	Cronobacter sakazakii ATCC BAA-894	ESA_03905	4-645	0.69	960	0	TIGR03361	VI_Rhs_Vgr	4-519	626	0	Pfam04717	Gp5	365-459	86.9	2.28866e-21						2p5z_X	Type VI secretion system component (Escherichia coli CFT073)	1-462	900	0	1wth_A	Tail-associated lysozyme protein Gp5 (Enterobacter phage T4)	367-628	137	8.9e-12
		T6SS-1	vgrG	EbC_05980	145	55.6322	-	Domain of unknown function DUF1795	Cronobacter sakazakii ATCC BAA-894	ESA_03904	1-142	0.62	181	2e-57	Pfam08786	DUF1795	11-136	84.2	3.16832e-22	COG5435	COG5435	4-138	52.2	1.1e-09						1tu1_A	Hypothetical protein PA0094 (Pseudomonas aeruginosa PAO1)	5-137	266	1.5e-44
		T6SS-3	hcp	EbC_04100	164	55.2846	Hcp	Type VI secretion system secreted protein Hcp	Enterobacter cloacae ATCC 13047	ECL_01541	1-163	0.97	330	2e-115	COG3157	Hcp	1-163	156	1.24e-49	Pfam05638	DUF796	2-160	187	8.76742e-62						1y12_A	Hemolysin-corregulation protein (Pseudomonas aeruginosa PA01)	1-158	352	0
		T6SS-3	vgrG	EbC_04120	834	59.8721	VgrG	Hypothetical protein	Escherichia coli NC101	ECNC101_10304	3-821	0.63	1090	0	TIGR03361	VI_Rhs_Vgr	27-511	424	7.94791e-141	Pfam04717	Gp5	410-483	60.3	8.28e-12	COG4253	COG4253	628-812	140	2.54e-37	2p5z_X	Type VI secretion system component (Escherichia coli CFT073)	7-487	892	0	1wth_A	Tail-associated lysozyme protein Gp5 (Enterobacter phage T4)	405-743	114	4.4e-08
		T6SS-3	vgrG	EbC_04130	557	52.5434	-	Predicted acetyltransferase and hydrolase	Yersinia bercovieri ATCC 43970	Yberc0001_35290	13-573	0.64	754	0	Pfam07819	PGAP1	226-290	42	0.000166	Pfam12697	Abhydrolase_6	228-293	37.2	0.006573						1ex9_A	Lactonizing lipase (Pseudomonas aeruginosa)	208-305	115	9.4e-11	1ys1_X	Lipase (Burkholderia cepacia)	208-305	107	2.3e-09
		T6SS-3	vgrG	EbC_04140	368	46.0145	-	Hypothetical protein	Yersinia bercovieri ATCC 43970	Yberc0001_35300	3-350	0.58	419	3e-144																1tu1_A	Hypothetical protein PA0094 (Pseudomonas aeruginosa PAO1)	46-367	71	0.42
		T6SS-3	vgrG	EbC_04150	361	42.2899	-	Hypothetical protein	Yersinia bercovieri ATCC 43970	Yberc0001_35300	1-350	0.63	449	3e-156																1tu1_A	Hypothetical protein PA0094 (Pseudomonas aeruginosa PAO1)	40-360	74.3	0.15
		T6SS-3	vgrG	EbC_04160	375	41.7778	-	Hypothetical protein	Escherichia coli NC101	ECNC101_10279	28-403	0.47	365	3e-122																1zow_A	3-oxoacyl-[acyl-carrier-protein] synthase III (Escherichia coli)	101-368	42.4	0.79
		T6SS-4	vgrG	EbC_39330	833	55.7823	VgrG	Type VI secretion system Vgr family protein	Rahnella sp. Y9602	Rahaq_4808	1-832	0.7	1200	0	TIGR03361	VI_Rhs_Vgr	25-513	269	1.98618e-81	Pfam04717	Gp5	400-486	58.8	2.71787e-11	COG4253	COG4253	628-821	139	6.38e-37	2p5z_X	Type VI secretion system component (Escherichia coli CFT073)	1-489	912	0	3qva_1	Transerytrhin-like hydrolase (Klebsiella pneumoniae)	780-830	41.8	0.5
		T6SS-4	vgrG	EbC_39340	318	39.6226	-	Hypothetical protein	Escherichia coli CFT073	C3394	45-210	0.33	99.4	1e-21																2bf6_A	Sialidase, Exo-alpha-sialidase (Clostridium perfringens)	119-205	46	0.049	2w20_A	Cell wall degrading sialidase A (Streptococcus pneumoniae)	82-224	46	0.059
		T6SS-4	vgrG	EbC_39350	289	37.6009	-	Hypothetical protein	Escherichia coli CFT073	C3394	40-203	0.34	98.6	2e-21																2bf6_A	Sialidase, Exo-alpha-sialidase (Clostridium perfringens)	88-184	44.3	0.096	2w20_A	Cell wall degrading sialidase A (Streptococcus pneumoniae)	53-469	42.5	0.18
		T6SS-4	vgrG	EbC_39360	679	45.0663	-	Hypothetical protein	Escherichia coli CFT073	C3395	7-647	0.49	587	0																2zyr_A	Lipase (Archaeoglobus fulgidus)	51-268	81.1	5.4e-05	1isp_A	Lipase (Bacillus subtilis)	215-268	69	0.00011
		T6SS-4	vgrG	EbC_39370	86	49.6124	-	PAAR repeat-containing protein	Escherichia coli CFT073	C3396	7-87	0.75	125	6e-37	COG4104	COG4104	4-85	53.8	1.88112e-11
		T6SS-4	vgrG	EbC_39380	480	52.0139	-	Hypothetical protein	Escherichia coli CFT073	C3397	1-470	0.36	276	8e-85																1zow_A	3-oxoacyl-[acyl-carrier-protein] synthase III (Escherichia coli)	105-390	31.3	47

## Sheet: Sheet2
Organism	T6SS locus		Locus_tag	Size (aa)	Evolved
Pantoea ananatis LMG20103	T6SS-1	VgrG1	PANA_2352	856	+
	T6SS-3	VgrG1	PANA_4144	783	+
Pantoea vagans C9-1	T6SS-1	VgrG1	Pvag_1109	738	+
Pantoea agglomerans E325	T6SS-1	VgrG1	Pagg_1099	737	+
	T6SS-1	VgrG2	Pagg_1105	844	+
	T6SS-3	VgrG1	Pagg_2199	879	+
Pantoea sp. At-9b	T6SS-1	VgrG1	Pat9b_2501	640	-
Pantoea sp. aB-valens	T6SS-1	VgrG1	Pab_2668	905	+
	T6SS-3	VgrG1	Pab_3663	792	+
	T6SS-4	VgrG1	Pab_0753	662	-
Erwinia tasmaniensis Et1/99	T6SS-1	VgrG1	ETA_6380	874	+
	T6SS-1	VgrG2	ETA_6410	713	+
Erwinia amylovora CFBP1430	T6SS-1	VgrG1
	T6SS-1	VgrG2
	T6SS-3	VgrG1
	T6SS-3	VgrG2
